# Supplementary material for: Contrasting patterns of Andean diversification among three diverse clades of Neotropical clearwing butterflies
Source: Ecol Evol. 2018 Mar 25;8(8):3965–82. doi: 10.1002/ece3.3622 (PMC5916281; doi:10.1002/ece3.3622)
Supplement: Supplementary file 1 [file ECE3-8-3965-s001.xlsx]

## Sheet: Feuil1
Supporting Information S1. List of all individuals, species and Genbank accession codes included in this study. The list of outgroups used is also indicated.
"(consensus)" represent consensus sequences built identically to De-Silva et al. (2017), and the list of all individuals used for these can be found in De-Silva et al. (2017)'s Supporting Information
tribe	genus	species	ssp	code	COI-COII	EF1a	tektin	CAD	GAPDH	MDH	RPS2	Locality
Dircennina
Ithomiini	Callithomia	alexirrhoe	butes	20767	EU069026			MG210039	MG210248	MG209900	MG210183	Ecuador: Orellana, Rio Anangu
Ithomiini	Callithomia	alexirrhoe	butes	21763	EU069027	EU069122		MG210037	MG210247	MG209899	MG210181	Ecuador: Orellana, Rio Anangu
Ithomiini	Callithomia	alexirrhoe	butes	04-254	EU069029	EU069124	MG209974		MG210236	MG209880	MG210168	Peru: Ucayali, Pucallpa
Ithomiini	Callithomia	alexirrhoe	zeuxippe	BAKU-60	MG210092	MG210295	MG209978					Brazil: Pará, Rio Tapajos, Itaituba
Ithomiini	Callithomia	alexirrhoe		03-19	EU069028			MG210040	MG210235	MG209881	MG210170	Brazil: Mato Grosso, Cristalino Jungle Lodge, Alta Floresta
Ithomiini	Callithomia	hezia	beronilla	E24-4	DQ157478	DQ177925						Ecuador: Esmeraldas, Finca Durán
Ithomiini	Callithomia	hezia	beronilla	LEP-08688	MG210106							Ecuador: Pichincha, km 20 Pacto-Guayabillas rd.
Ithomiini	Callithomia	hezia	hezia	05-SRNP-4980	JQ548126							Costa Rica: Area de Conservacion Guanacaste, Sector San Cristobal, Puente Palma
Ithomiini	Callithomia	hezia	phagesia	05-1063	MG210066	MG210291	MG209975					Peru: San Martin, Puente Aguas Verdes
Ithomiini	Callithomia	hezia	phagesia	LEP-00098	MG210102							Ecuador: Morona-Santiago, Yakunk-Cutucú trail, river camp
Ithomiini	Callithomia	hezia	phagesia	LEP-06703	MG210103							Ecuador: Zamora-Chinchipe, La Libertad
Ithomiini	Callithomia	hezia	smalli	8836	MG210065		MG209971					Panama
Ithomiini	Callithomia	lenea	epidero	BAKU-61	MG210096		MG209979					Brazil: Pará, Rio Tapajos, Itaituba
Ithomiini	Callithomia	lenea	epidero	RB380	DQ069231	DQ073023	AY848714					Brazil: Rondonia, Ariquemes
Ithomiini	Callithomia	lenea	inturna	04-183	EU069030	MG210292	MG209973	MG210044	MG210234	MG209882	MG210169	Peru: Ucayali, Pucallpa, Caño Tushmo, Lago Yarinacocha
Ithomiini	Callithomia	lenea	zelie	PE18-2	DQ069232	DQ073024						Peru: Madre de Dios, Tambopata Reserve
Ithomiini	Callithomia	lenea	zelie	20233	EU069032	EU069126	MG209972			MG209883	MG210171	Ecuador: Orellana, Rio Anangu
Ithomiini	Callithomia	lenea	zelie	20605				MG210038	MG210246	MG209901	MG210182	Ecuador: Orellana, Rio Anangu
Ithomiini	Callithomia	lenea	zelie	LS02-28	EU068978	EU069129						Ecuador: Sucumbios, Garza Cocha
Ithomiini	Ceratinia	iolaia	iolaia	BMC-1622	MG210093	MG210266	MG209944	MG210026	MG210251	MG209893	MG210151	Colombia: Antioquia, Gomez Plata, Vega Botero
Ithomiini	Ceratinia	neso	neso	RB324	DQ157479	DQ175482						Brazil: Rondonia, Ariquemes
Ithomiini	Ceratinia	neso	neso	RB325	DQ157480	DQ177927						Brazil: Rondonia, Ariquemes
Ithomiini	Ceratinia	neso	tarapotis	MJ05-312	EU068773							Peru: San Martin, Tarapoto
Ithomiini	Ceratinia	tutia	dorilla	8077	MG210078	MG210265	MG209940					Panama: Gamboa, Forest Edge
Ithomiini	Ceratinia	tutia	hopfferi	05-302	EU068774	MG210267	MG209942					Peru: Loreto, Pongo del Rio Pauya
Ithomiini	Ceratinia	tutia	poecila	E02-08	DQ157481	DQ177928						Ecuador: Napo, Tena
Ithomiini	Ceratinia	tutia	poecila	20216	EU068775	MG210263	MG209939					Ecuador: Orellana, Rio Anangu
Ithomiini	Ceratinia	tutia	poecila	20296	EU068776	MG210264	MG209943					Ecuador: Orellana, Rio Anangu
Ithomiini	Ceratinia	tutia	singularis	KW-080517-01	MG210105							Ecuador: El Oro, Playón
Ithomiini	Ceratinia	tutia	ssp. nov.	03-SRNP-9262	GU333834							Costa Rica: Alajuela, Area de Conservacion, Guanacaste, Sector San Cristobal, Rio Blanco Abajo
Ithomiini	Ceratinia	tutia	ssp. nov.	02-83	EU068778	MG210262	MG209941					Peru: San Martin, Tarapoto
Ithomiini	Ceratinia	tutia	tosca	LEP-11337	MG210110							Colombia: Antioquia
Ithomiini	Ceratinia	tutia	transversa	LEP-01515	MG210109							Ecuador: Carchi, Lita
Ithomiini	Ceratinia	tutia	transversa	E17-6	DQ157482	DQ177929						Ecuador: Carchi, Lita
Ithomiini	Dircenna	adina	lorica	ME10-531	MG210058		MG209964		MG210227	MG209891	MG210155	Ecuador: Napo, Hollin
Ithomiini	Dircenna	adina	lorica	21036	JX573756	JX573685						Ecuador: Zamora-chinchipe
Ithomiini	Dircenna	adina	xanthophane	02-3167	MG210070	MG210282	MG209953					Peru: Cuzco, Palma Real
Ithomiini	Dircenna	adina	xanthophane	02-1601	DQ078348	MG210257	MG209963		MG210226	MG209892	MG210154	Peru: San Martin, La Antena, Km16 Tarapoto-Yurimaguas
Ithomiini	Dircenna	adina	xanthophane	02-794	DQ078350	MG210287	MG209954		MG210225	MG209889	MG210156	Peru: San Martin, Puente Serranoyacu
Ithomiini	Dircenna	dero	caliginosa	ME10-510	MG210064		MG209960		MG210223			Ecuador: Napo, Hollin
Ithomiini	Dircenna	dero	caliginosa	LS07-430	EU069034	EU069133						Ecuador: Sucumbios, Garza Cocha
Ithomiini	Dircenna	dero	caliginosa	02-322	DQ078353	MG210285	MG209965			MG209890	MG210153	Peru: San Martin, Km7.2 Pongo-Barranquita
Ithomiini	Dircenna	dero	caliginosa	02-571	MG210074	MG210289	MG209961					Peru: San Martin, Convento
Ithomiini	Dircenna	dero	caliginosa	02-760			MG209980	MG210033	MG210240	MG209888	MG210152	Peru: San Martin, Puente Serranoyacu
Ithomiini	Dircenna	dero	caliginosa	E44-3	DQ069233	DQ073025	AY848715					Ecuador: Sucumbios, El Recodo
Ithomiini	Dircenna	dero	euchytma	05-SRNP-2668	GU157102	MG210288	MG209955					Costa Rica
Ithomiini	Dircenna	dero	euchytma	LEP-11331	MG210097							Colombia: Antioquia
Ithomiini	Dircenna	dero	rhoeo	BAKU-40	MG210081	MG210283	MG209951					Brazil: São Paulo, Jatai (this is not the Jatai in Goias)
Ithomiini	Dircenna	dero	rhoeo	B16-2	DQ157483	DQ177930				MG209852		Brazil: Sao Paulo, Jundiai
Ithomiini	Dircenna	dero		NW122-20	KM012942	KM012993		KM013126	KM013276	KM013237	KM013237
Ithomiini	Dircenna	jemina	chiriquensis	8488	MG210076	MG210281	MG209962					Panama: Palo Alto, Boquete
Ithomiini	Dircenna	jemina	ssp. nov.	LEP-11340	MG210091							Colombia: Antioquia
Ithomiini	Dircenna	jemina	varina	ME10-360	JX573757	JX573686		MG210036	MG210243	MG209906	MG210176	Ecuador: Napo, Cocodrilo
Ithomiini	Dircenna	klugii	ssp. nov.	06-SRNP-101493	JQ578268							Costa Rica: Area de Conservacion Guanacaste, Sector Cacao, Estacion Cacao
Ithomiini	Dircenna	klugii	ssp. nov.	08-SRNP-36349	JQ538534							Costa Rica: Area de Conservacion Guanacaste, Sector Cacao, Estacion Cacao
Ithomiini	Dircenna	klugii	ssp. nov.	03-SRNP-22973	GU333899	MG210284	MG209959					Costa Rica: Area de Conservacion Guanacaste, Sector Cacao, Estacion Cacao
Ithomiini	Dircenna	klugii	ssp. nov.	03-SRNP-23736	GU333897	MG210293	MG209958					Costa Rica: Area de Conservacion Guanacaste, Sector Cacao, Estacion Cacao
Ithomiini	Dircenna	loreta	melini	02-1236	JX573758	JX573687		MG210048	MG210241	MG209902	MG210175	Peru: San Martin, Km8 Tarapoto-Yurimaguas
Ithomiini	Dircenna	loreta	melini	02-1754	MG210071		MG209952	MG210031	MG210242	MG209903	MG210174	Peru: San Martin, Km28 Tarapoto-Yurimaguas
Ithomiini	Dircenna	loreta	melini	04-364	MG210072	MG210278	MG209966	MG210032	MG210224	MG209887	MG210173	Peru: San Martin, Km15 Pongo-Barranquita
Ithomiini	Dircenna	olyras	bairdii	LEP-11114			MG209969	MG210035			MG210159	Ecuador: Carchi, Lita, Ridge East of Río Baboso
Ithomiini	Dircenna	olyras	relata	04-SRNP-61386	GU157107	MG210286	MG209968					Costa Rica:
Ithomiini	Dircenna	olyras	relata	05-SRNP-20842	GU157106	MG210290	MG209967					Costa Rica: Area de Conservacion Guanacaste, Sector Del Oro, Tangelo
Ithomiini	Dircenna	olyras	relata	08-SRNP-37098	JQ538535							Costa Rica: Area de Conservacion Guanacaste, Sector Cacao, Estacion Cacao
Ithomiini	Dircenna	olyras	relata	11-SRNP-55772	JQ574490							Costa Rica:
Ithomiini	Dircenna	olyras	ssp. nov.	8010	MG210057	MG210279	MG209957					Panama: Fortuna, Quebrada Hornito Trail
Ithomiini	Dircenna	olyras	ssp. nov.	8279	MG210049	MG210280	MG209956					Panama: Cerro Campana
Ithomiini	Episcada	apuleia	apuleia	21020	JX573759	JX573688						Ecuador: Zamora-Chinchipe, San Francisco
Ithomiini	Episcada	apuleia	apuleia	E-29-3	DQ157487	DQ177933						Ecuador: Loja, Rio Chiriguana
Ithomiini	Episcada	carcinia		B-15-5	DQ157488	DQ177934						Brazil: São Paulo, Campinas
Ithomiini	Episcada	carcinia		B-17-1	DQ157489	DQ177935						Brazil: São Paulo, Atibaia
Ithomiini	Episcada	carcinia		BAKU-17	MG210111	MG210272	MG209931		MG210231		MG210164	Brazil: Minas Gerais, Alto Caparao, Parque Nacional de Caparao
Ithomiini	Episcada	clausina	clausina	02-3173	MG210073	MG210271		MG210024	MG210245		MG210180	Peru: Cuzco, Palma Real
Ithomiini	Episcada	clausina	ssp. nov.	LEP-01525	MG210107							Ecuador: Morona-Santiago, Yakunk-Cutucú trail, river camp
Ithomiini	Episcada	striposis	striposis	BAKU-19	MG210098		MG209928	MG210025	MG210230	MG209886	MG210163	Brazil: Minas Gerais, Alto Caparao, Parque Nacional de Caparao
Ithomiini	Episcada	striposis	striposis	03-128	MG210068							Brazil: Bahia, Camacan, Serra Bonita
Ithomiini	Episcada	striposis	striposis	03-134	MG210061							Brazil: Bahia, Camacan, Serra Bonita
Ithomiini	Episcada	striposis	striposis	B-15-6	DQ157490	DQ177936						Brazil: São Paulo, Campinas
Ithomiini	Episcada	doto	doto	BAKU-36			MG209976				MG210167	Brazil: Ceará
Ithomiini	Episcada	hemixanthe		03-104	MG210087	MG210268	MG209946	MG210041	MG210244	MG209895	MG210172	Brazil: Bahia, Camacan, Serra Bonita
Ithomiini	Episcada	hemixanthe		03-105	MG210063							Brazil: Bahia, Camacan, Serra Bonita
Ithomiini	Episcada	hemixanthe		NAPK32	KJ566624							Brazil: Bahia, Serra Bonita
Ithomiini	Episcada	hymen	ssp. nov.	LdeS11-609	MG210077	MG210276	MG209935					Peru: San Martin, Boca Toma Rio Shilcayo
Ithomiini	Episcada	hymenaea	hymenaea	B-12-3	DQ157491	DQ177937						Brazil: São Paulo, Cotia
Ithomiini	Episcada	hymenaea	hymenaea	BAKU-41	MG210112	MG210274	MG209938					Brazil: São Paulo, Monte Alegre do Sul
Ithomiini	Episcada	hymenaea	hymenaea	BAKU-48	MG210082	MG210294	MG209937					Brazil: São Paulo, Monte Alegre do Sul
Ithomiini	Episcada	mira		ME10-471	JX573760	JX573689		MG210023	MG210250	MG209905	MG210179	Ecuador: Napo, Mera
Ithomiini	Episcada	mira		ME11-59	MG210069							Ecuador: Zamora-Chinchipe, Qda Chorillos
Ithomiini	Episcada	philoclea		BAKU-3	MG210062		MG209970	MG210047	MG210233		MG210166	Brazil: Minas Gerais, Alto Caparao, Parque Nacional do Caparao
Ithomiini	Episcada	polita		LEP-08697	MG210101							Ecuador: Pichincha, 12 km SW Las Tolas
Ithomiini	Episcada	polita		LEP-08701	MG210100							Ecuador: Pichincha, Tandayapa Bird Lodge
Ithomiini	Episcada	polita		LEP-08703	MG210099							Ecuador: Carchi, Finca San Francisco
Ithomiini	Episcada	polita	ssp. nov.	LEP-01526	MG210108							Ecuador: Morona-Santiago, Loma Kilamo
Ithomiini	Episcada	salvinia	salvinia	8042	MG210075	MG210269	MG209929					Panama: Cafe Duran Finca, near Santa Clara
Ithomiini	Episcada	salvinia	salvinia	8030	MG210086	MG210270	MG209930					Panama: Cafe Duran Finca, nr. Santa Clara
Ithomiini	Episcada	sp. nov. 1		G112	MG210055		MG209932					Peru: Cuzco, El Mirador
Ithomiini	Episcada	sp. nov. 2		LEP-11118			MG209977					Ecuador: Morona-Santi, nr. Sucúa, Río Miriumi
Ithomiini	Episcada	sulphurea	ssp. nov. 2	02-1456	EU068781		MG209936	MG210028	MG210229	MG209884		Peru: San Martin, Chumia, Km14 Shapaja-Chazuta
Ithomiini	Episcada	sulphurea	ssp. nov. 1	20347	EU068779	MG210275	MG209934					Ecuador: Orellana, Rio Anangu
Ithomiini	Episcada	sulphurea	ssp. nov. 1	20398	EU068780		MG209933			MG209885		Ecuador: Orellana, Rio Anangu
Ithomiini	Episcada	sulphurea	ssp. nov. 1	20454	EU069035	EU069134						Ecuador: Orellana, Rio Anangu
Ithomiini	Episcada	sulphurea	ssp. nov. 1	LS07-441	EU069036	EU069135						Ecuador: Sucumbios, Garza Cocha
Ithomiini	Episcada	ticidella	ticidella	21380	MG210113		MG209927					Ecuador: Zamora-Chinchipe, San Francisco
Ithomiini	Episcada	ticidella	ticidella	21555	MG210084	MG210273	MG209926					Ecuador: Zamora-Chinchipe, San Francisco
Ithomiini	Episcada	trapezula		G113	MG210056		MG209925				MG210161	Peru: Cuzco, El Mirador
Ithomiini	Episcada	vitrea		BLU375	MG210060							Brazil: Minas Gerais, Alto Caparao, Parque Nacional do Caparao
Ithomiini	Episcada	vitrea		BAKU-2	MG210085	MG210261	MG209945	MG210027	MG210232	MG209898	MG210165	Brazil: Minas Gerais, Alto Caparao, Parque Nacional do Caparao
Ithomiini	Haenschia	derama		G109	MG210095		MG209947	MG210045	MG210237	MG209894	MG210162	Peru: Cuzco, Quebrada Quitacalzón
Ithomiini	Haenschia	derama		G110	MG210080							Peru: Cuzco, Quebrada Quitacalzón
Ithomiini	Haenschia	sidonia		G111	MG210083							Peru: Junin, Chanchamayo, Zona Reservada de Pampa Hermosa
Ithomiini	Hyalenna	alidella	dirama	G103	MG210067		MG209950	MG210046	MG210222	MG209897	MG210157	Peru: Cuzco, El Mirador
Ithomiini	Hyalenna	buckleyi	buckleyi	E-30-1	DQ157501	DQ177947						Ecuador: Zamora, Quebrada Chorillos
Ithomiini	Hyalenna	buckleyi	buckleyi	21027	MG210059	MG210256	MG209924	MG210042		MG209908		Ecuador: Zamora-Chinchipe, San Francisco
Ithomiini	Hyalenna	buckleyi	buckleyi	21035	JX573780	JX573709						Ecuador: Zamora-Chinchipe, San Francisco
Ithomiini	Hyalenna	paradoxa	praestigiosa	21210	JX573781	JX573710						Ecuador: Zamora-Chinchipe, San Francisco
Ithomiini	Hyalenna	paradoxa	praestigiosa	E39-59	MG210088	MG210277						Ecuador: Sucumbios, La Bonita
Ithomiini	Hyalenna	paradoxa	praestigiosa	ME10-444	MG210089		MG209923	MG210029	MG210228	MG209896	MG210160	Ecuador: Napo, Yanayacu
Ithomiini	Hyalenna	pascua		BAKU-4	MG210094	MG210258	MG209949	MG210043	MG210249	MG209907	MG210158	Brazil: Minas Gerais, Alto Caparao, Parque Nacional do Caparao
Ithomiini	Hyalenna	perasippa	ortygiosa	ME10-298	JX573782	JX573711	MG209922	MG210030	MG210239	MG209904	MG210177	Ecuador: Napo, Yanayacu
Ithomiini	Hyalenna	sulmona	ssp. nov.	05-1032	MG210079	MG210259	MG209948	MG210034	MG210238		MG210178	Peru: San Martin, Venceremos + 4 km (Segundo Baden)
Ithomiini	Hyalenna	sulmona	sulmona	21032	JX573783	JX573712						Ecuador: Zamora-Chinchipe, San Francisco
Ithomiini	Hyalenna	sulmona	sulmona	21022	MG210090	MG210260						Ecuador: Zamora-Chinchipe, San Francisco
Ithomiini	Hyalenna	sulmona	tersa	LEP-04370	MG210104							Ecuador: Pichincha, Reserva Las Gralarias
Ithomiini	Pteronymia	aletta			(consensus)	(consensus)	(consensus)
Ithomiini	Pteronymia	alida		21025	(consensus)	(consensus)	(consensus)	MG210016	MG210216	MG209874	MG210145	Ecuador: Zamora-Chinchipe, San Francisco
Ithomiini	Pteronymia	alina			(consensus)	(consensus)	(consensus)
Ithomiini	Pteronymia	alissa			(consensus)
Ithomiini	Pteronymia	andreas		21322	(consensus)	(consensus)	(consensus)	MG210013	MG210213	MG209871	MG210142	Ecuador: Zamora-Chinchipe, San Francisco
Ithomiini	Pteronymia	artena		ME10-370	(consensus)	(consensus)	(consensus)	MG210014	MG210214	MG209872	MG210143	Ecuador: Napo, Cocodrilo
Ithomiini	Pteronymia	asopo			(consensus)	(consensus)	(consensus)
Ithomiini	Pteronymia	carlia		BAKU-18	(consensus)	(consensus)	(consensus)	MG210020	MG210220	MG209878	MG210149	Brazil: Minas Gerais, Alto Caparao, Parque Nacional de Caparao, Base alto Caparao
Ithomiini	Pteronymia	cotytto			(consensus)	(consensus)	(consensus)
Ithomiini	Pteronymia	dispar			(consensus)	(consensus)	(consensus)
Ithomiini	Pteronymia	donella			(consensus)	(consensus)	(consensus)
Ithomiini	Pteronymia	euritea		BAKU-1	(consensus)		(consensus)	MG210021	MG210221	MG209879	MG210150	Brazil: Minas Gerais, Alto Caparao, Parque Nacional de Caparao, Base alto Caparao
Ithomiini	Pteronymia	forsteri		02-1429	(consensus)	(consensus)	(consensus)	MG210019	MG210219	MG209877	MG210148	Peru: San Martin, Chumia, Shapaja-Chazuta Km 14
Ithomiini	Pteronymia	fulvimargo			(consensus)
Ithomiini	Pteronymia	gertschi			(consensus)	(consensus)	(consensus)
Ithomiini	Pteronymia	granica			(consensus)	(consensus)	(consensus)
Ithomiini	Pteronymia	hara			(consensus)	(consensus)	(consensus)
Ithomiini	Pteronymia	inania			(consensus)	(consensus)	(consensus)
Ithomiini	Pteronymia	latilla			(consensus)	(consensus)	(consensus)
Ithomiini	Pteronymia	laura			(consensus)
Ithomiini	Pteronymia	lonera			(consensus)	(consensus)	(consensus)
Ithomiini	Pteronymia	medellina			(consensus)		(consensus)
Ithomiini	Pteronymia	obscuratus			(consensus)	(consensus)	(consensus)
Ithomiini	Pteronymia	olimba			(consensus)
Ithomiini	Pteronymia	oneida			(consensus)	(consensus)	(consensus)
Ithomiini	Pteronymia	ozia			(consensus)	(consensus)	(consensus)
Ithomiini	Pteronymia	parva			(consensus)	(consensus)	(consensus)
Ithomiini	Pteronymia	picta			(consensus)	(consensus)	(consensus)
Ithomiini	Pteronymia	primula			(consensus)	(consensus)	(consensus)
Ithomiini	Pteronymia	rufocincta			(consensus)
Ithomiini	Pteronymia	sao			(consensus)	(consensus)	(consensus)
Ithomiini	Pteronymia	serrata			(consensus)	(consensus)	(consensus)
Ithomiini	Pteronymia	sexpunctata			(consensus)		(consensus)
Ithomiini	Pteronymia	simplex			(consensus)	(consensus)	(consensus)
Ithomiini	Pteronymia	sp. nov. 1		HW-5	(consensus)		(consensus)	MG210012	MG210212	MG209870	MG210141	Colombia: Cundinamarca, Santandrecito
Ithomiini	Pteronymia	sp. nov. 2		21063	(consensus)	(consensus)	(consensus)	MG210015	MG210215	MG209873	MG210144	Ecuador: Zamora-Chinchipe, San Francisco
Ithomiini	Pteronymia	sp. nov. 3		ME10-322	(consensus)	(consensus)	(consensus)	MG210018	MG210218	MG209876	MG210147	Ecuador: Napo, Yanayacu
Ithomiini	Pteronymia	tamina		21474	(consensus)	(consensus)	(consensus)	MG210017	MG210217	MG209875	MG210146	Ecuador: Zamora-Chinchipe, San Francisco
Ithomiini	Pteronymia	teresita			(consensus)
Ithomiini	Pteronymia	thabena			(consensus)		(consensus)
Ithomiini	Pteronymia	ticida			(consensus)	(consensus)	(consensus)
Ithomiini	Pteronymia	tucuna			(consensus)	(consensus)	(consensus)
Ithomiini	Pteronymia	veia EAST			(consensus)	(consensus)
Ithomiini	Pteronymia	veia WEST			(consensus)		(consensus)
Ithomiini	Pteronymia	vestilla			(consensus)	(consensus)	(consensus)
Ithomiini	Pteronymia	zerlina			(consensus)
Outgroups
Ithomiini	Aeria	eurimedia		BAKU-62	MG210054	MG210255	MG209918	MG210001	MG210203	MG209860	MG210132	Brazil: Rio Tapajós, Itaituba
Ithomiini	Aremfoxia	ferra		G104	MG210053						MG210128	Peru: CU, Puente Unión
Ithomiini	Athesis	acrisione		LEP-06463	MG210051	MG210253	MG209913	MG209996	MG210198			Ecuador:
Ithomiini	Athyrtis	mechanitis		RB359	DQ069230	DQ073022	AY848713	MG209994		MG209854	MG210125	Ecuador:
Ithomiini	Brevioleria	aelia		05-418	KX362076	KX361995		MG209982	MG210184	MG209841	MG210115	Peru: Loreto, Cerro de Mira Culo, PNCAZ
Ithomiini	Elzunia	humboldt		LEP-06870	KF268430	KF268427	MG209915			MG209856		Ecuador:
Ithomiini	Epityches	eupompe		B12-2	DQ157492	DQ177938		MG209992	MG210196		MG210124	Brazil: Sao Paulo, Cotia
Ithomiini	Eutresis	hypereia		ME10-458	JX573762	JX573691	MG209916	MG209999	MG210201		MG210130	Ecuador: Napo, Cocodrilo
Ithomiini	Forbestra	olivencia		20325	EU069038	EU069139	MG209920					Ecuador: Orellana, Rio Anangu
Ithomiini	Godyris	zavaleta		21050	JX573764	JX573693			MG210185	MG209842	MG210114	Ecuador: Zamora-Chinchipe, San Francisco
Ithomiini	Greta	andromica		21054	JX573767	JX573696	KX362147	MG210004	MG210206	MG209863	MG210135	Ecuador: Zamora-Chinchipe, San Francisco
Ithomiini	Heterosais	edessa		20667	EU069043	EU069148		MG209983	MG210186	MG209843	MG210116	Ecuador: Orellana, Rio Anangu
Ithomiini	Hyalyris	praxilla		ME11-7	(consensus)	(consensus)	(consensus)	MG209984	MG210187	MG209844		Ecuador:Zamora-Chinchipe, Quebrada de los chorillos
Ithomiini	Hypoleria	lavinia eastern		20657	EU069045	EU069151		MG209989	MG210193	MG209849	MG210121	Ecuador: Orellana, Rio Anangu
Ithomiini	Hyposcada	illinissa		21750	EU069053	EU069163	FN568131	MG210008	MG210210	MG209867	MG210139	Ecuador: Sucumbios, Panacocha
Ithomiini	Hypothyris	anastasia		20507	EU068811	EU069164	FJ468997	MG210006	MG210208	MG209865	MG210137	Ecuador: Orellana, Rio Anangu
Ithomiini	Ithomia	adelinda		ME10-406	JX573789	JX573717	MG209909	MG209981	MG210188	MG209845	MG210117	Ecuador: Napo, Cocodrilo
Ithomiini	Mcclungia	cymo		ME11-159	JX573792	JX573720	KX362136	MG210003	MG210205	MG209862	MG210134	Ecuador: Zamora-Chinchipe, Qbda. Chorillos
Ithomiini	Mechanitis	lysimnia		NW127-3	KM012967	KM012997	MG209910	KM013131	KM013279	KM013241	KM013225	Brazil: São Paulo, Serra do Japi
Ithomiini	Megoleria	orestilla		05-1028	FN646248	FN551047	FN568149	MG210010		MG209868		Peru: San Martin, Venceremos
Ithomiini	Melinaea	ludovica		BAKU-66	MG210050	MG210252	MG209911	MG209985	MG210189	MG209846		Brazil:
Ithomiini	Methona	confusa		BAKU-59	MG210052	MG210254	MG209914	MG209997	MG210199	MG209857	MG210127	Brazil:
Ithomiini	Napeogenes	flossina		21326	(consensus)		(consensus)	MG209990	MG210194	MG209850	MG210122	Ecuador:Zamora-Chinchipe, San Francisco
Ithomiini	Oleria	estella		ME10-476/ME10-135	(consensus)	(consensus)	(consensus)	MG209986	MG210190	MG209847	MG210118	Ecuador:
Ithomiini	Ollantaya	olerioides		21217	FN646255	FN551055	FN568155	MG210022				Ecuador:Zamora-Chinchipe, San Francisco
Ithomiini	Olyras	crathis		ME10-415	JX573806	JX573733	MG209917	MG210000	MG210202	MG209859	MG210131	Ecuador: Napo, Cocodrilo
Ithomiini	Pachacutia	mantura		MC11-63	KX362127		KX362197	MG210009				Peru: SM, Sauce, Limoncocha
Ithomiini	Pagyris	cymothoe		8946	AY713038	AY704012	AY704058	MG210011	MG210211	MG209869	MG210140	Ecuador: Hotel Tinalandia, Pichincha
Ithomiini	Paititia	neglecta		02-1244	DQ073038	DQ073034	AY848735	MG209993		MG209853		Peru: San Martin, Km-8, Tarapoto-Yurimaguas
Ithomiini	Patricia	dercyllidas		E35-7	DQ157531	DQ177976		MG210002	MG210204	MG209861	MG210133	Ecuador: Sucumbios, El Higueron
Ithomiini	Placidina	euryanassa		B16-1	DQ157532	DQ177977		MG209991	MG210195	MG209851	MG210123	Brazil: Sao Paulo, Jundiai
Ithomiini	Pseudoscada	acilla		03-36	(consensus)	(consensus)		MG209987	MG210191	MG209848	MG210119	Brazil: Mato Grosso, Cristalino Jungle Lodge, Alta Floresta
Ithomiini	Scada	zibia		20236	EU069109	EU069260	MG209919	MG210005	MG210207	MG209864	MG210136	Ecuador: Orellana, Rio Anangu
Ithomiini	Thyridia	psidii		20354	EU069110	EU069262	MG209921	MG210007	MG210209	MG209866	MG210138	Ecuador: Orellana, Rio Anangu
Ithomiini	Tithorea	harmonia		20251	EU069111	EU069264	MG209912	MG209988	MG210192	MG209840	MG210120	Ecuador: Orellana, Rio Anangu
Ithomiini	Veladyris	pardalis		ME10-38	KX362030	KX361955	KX362141	MG209995	MG210197	MG209855	MG210126	Ecuador: Napo, Yanayacu
Ithomiini	Velamysta	pupilla		424	KX362082	KX362004	KX362234	MG209998	MG210200	MG209858	MG210129	Ecuador: Napo, Yanayacu, nr Cosanga
Tellervini	Tellervo	zoilus		QL5	GQ864812	GQ864906		GQ864717	GQ865039	GQ865270	GQ865502	Australia:
Danaini	Amauris	ellioti		NW86-5	AY218234	AY218253		GQ864604	GQ864920	GQ865165	GQ865286	Tanzania: Loleza, Mbeya Range
Danaini	Anetia	briarea		NW152-6	EU141366	EU136673		EU141321	EU141500	EU141622	EU141683	Dominican Republic: La Vega, La Ciénaga, trail to Los Tablos
Danaini	Danaus	plexippus		NW108 21	DQ018954	DQ018921		EU141304	EU141486	EU141605	EU141667	Portugal: Madeira
Danaini	Euploea	camaralzeman		NW70-8	AY090205	AY090171		GQ864648	GQ864966	GQ865209	GQ865435	butterfly house supplier
Danaini	Idea	leuconoe		NW84-14	GQ864778	GQ864872		GQ864663	GQ864984	GQ865223	GQ865332	butterfly house supplier
Danaini	Lycorea	halia		NW122-19	GQ864788	GQ864882		GQ864675	GQ864994	GQ865341	GQ865341	Brazil
Danaini	Parantica	luzonensis		NW118-17	GQ864779	GQ864873		GQ864664	GQ864985	GQ865333	GQ865333	Indonesia: West Java, Bodogol 01
